# Supplementary material for: Psychological Interventions for Insomnia in Patients with Cancer: A Scoping Review
Source: Cancers (Basel). 2024 Nov 16;16(22):3850. doi: 10.3390/cancers16223850 (PMC11593114; doi:10.3390/cancers16223850)
Supplement: Supplementary file 1 [file cancers-16-03850-s001.zip]

Archive with 1 entries (1 files):
- cancers-3298621-supplementary.pdf
